# Supplementary material for: Vehicle-Conditional Split-Conformal Calibration for Risk-Budgeted Sub-Second Proxy-Triggered Vehicle Instability Warnings from Past-Only Sensor Slices
Source: Sensors (Basel). 2026 Apr 8;26(8):2302. doi: 10.3390/s26082302 (PMC13120485; doi:10.3390/s26082302)
Supplement: Supplementary file 1 [file sensors-26-02302-s001.zip]

Archive with 1 entries (1 files):
- sensors-4165605-supplementary.pdf
